# Supplementary material for: ﻿Application of RAPD markers for Cuscuta species identification and biodiversity
Source: PhytoKeys. 2025 Oct 14;265:1–12. doi: 10.3897/phytokeys.265.152696 (PMC12541467; doi:10.3897/phytokeys.265.152696)
Supplement: Supplementary material 1 — List of specimens [file phytokeys-265-001_article-152696__-s001.xlsx]

## Sheet: Sheet1
ID	Species	Floristic region	Latitude	Longitude
KB34	Cuscuta approximata	Balkan range	42.64922	24.79462
KB35	Cuscuta approximata	Balkan range	42.65290	24.73541
KB36	Cuscuta approximata	Balkan range	42.65260	24.73683
KB39	Cuscuta approximata	Balkan range	42.65364	24.81728
KB44	Cuscuta approximata	Balkan range	42.68044	24.67682
AB10	Cuscuta campestris	Struma valley	41.50704	23.32895
AB11	Cuscuta campestris	Black Sea Coast	42.20929	27.79710
AB14	Cuscuta campestris	Black Sea Coast	42.21439	27.79162
AB16	Cuscuta campestris	Pirin Mountains	41.71394	23.76808
AB20	Cuscuta campestris	Rhodope Mountains	41.60680	25.68397
AB21	Cuscuta campestris	Black Sea Coast	42.20929	27.79710
AB24	Cuscuta campestris	Thracian Lowlands	41.94611	25.52153
AB3	Cuscuta campestris	Thracian Lowlands	42.21958	24.73320
AB5	Cuscuta campestris	Black Sea Coast	42.21439	27.79162
AB6	Cuscuta campestris	Thracian Lowlands	42.02773	24.85618
AB8	Cuscuta campestris	Struma valley	41.54390	23.41750
KB1	Cuscuta campestris	Black Sea Coast	42.33658	27.73067
KB10	Cuscuta campestris	Znepole Region	42.62381	22.75459
KB11	Cuscuta campestris	Sofia Region	42.71331	23.35441
KB12	Cuscuta campestris	Black Sea Coast	42.23055	27.77638
KB13	Cuscuta campestris	Sofia Region	42.73525	23.29318
KB14	Cuscuta campestris	Balkan range	42.70309	23.92447
KB15	Cuscuta campestris	Sofia Region	42.70679	23.50579
KB16	Cuscuta campestris	Rhodope Mountains	41.93359	24.44553
KB17	Cuscuta campestris	Pirin Mountains	41.71123	23.76898
KB18	Cuscuta campestris	Pirin Mountains	41.53070	23.77537
KB19	Cuscuta campestris	Sofia Region	42.68226	23.35288
KB2	Cuscuta campestris	Black Sea Coast	43.18118	27.91020
KB20	Cuscuta campestris	Forebalkan	43.29829	24.23751
KB22	Cuscuta campestris	Balkan range	42.69942	24.26186
KB23	Cuscuta campestris	Forebalkan	43.06384	24.13844
KB24	Cuscuta campestris	Balkan range	42.72128	23.84423
KB25	Cuscuta campestris	Sofia Region	42.64016	23.40924
KB26	Cuscuta campestris	Sofia Region	42.71487	23.25310
KB27	Cuscuta campestris	Danubian Plain	43.32425	24.25438
KB28	Cuscuta campestris	Thracian Lowlands	42.45361	25.50166
KB29	Cuscuta campestris	Black Sea Coast	42.43104	27.64111
KB3	Cuscuta campestris	Danubian Plain	43.53833	23.57666
KB4	Cuscuta campestris	Pirin Mountains	41.82805	23.47898
KB5	Cuscuta campestris	Znepole Region	42.44083	22.89277
KB7	Cuscuta campestris	Thracian Lowlands	42.33111	23.98694
KB8	Cuscuta campestris	Forebalkan	43.20400	23.54568
KB9	Cuscuta campestris	Struma valley	41.51780	23.25841
K1	Cuscuta campestris	Forebalkan	42.84231	23.78413
AB13	Cuscuta epithymum	Rhodope Mountains	41.60680	25.68397
AB15	Cuscuta epithymum	Rhodope Mountains	41.60149	25.73926
AB17	Cuscuta epithymum	Mesta valley	41.74750	23.72153
AB18	Cuscuta epithymum	Rhodope Mountains	41.60680	25.68397
AB19	Cuscuta epithymum	Rhodope Mountains	41.60680	25.68397
AB4	Cuscuta epithymum	Struma valley	41.53181	23.42743
B11	Cuscuta epithymum	Mesta valley	41.42022	23.71312
B12	Cuscuta epithymum	Mesta valley	41.42044	23.71546
B15	Cuscuta epithymum	Mesta valley	41.75817	23.67263
B16	Cuscuta epithymum	Struma valley	42.13189	23.10084
B17	Cuscuta epithymum	Struma valley	42.14144	23.06889
B18	Cuscuta epithymum	Struma valley	42.13825	23.07065
B3	Cuscuta epithymum	Forebalkan	42.77921	23.52794
B5	Cuscuta epithymum	Balkan range	42.69980	24.92263
B6	Cuscuta epithymum	Balkan range	42.70283	24.90502
KB30	Cuscuta epithymum	Balkan range	42.74100	23.62241
KB31	Cuscuta epithymum	Mesta valley	41.53070	23.77537
KB33	Cuscuta epithymum	Balkan range	42.63806	26.34122
KB38	Cuscuta epithymum	Rhodope Mountains	41.29023	25.33028
KB40	Cuscuta epithymum	Balkan range	42.61024	25.53643
KB41	Cuscuta epithymum	Mesta valley	41.56319	23.70979
KB42	Cuscuta epithymum	Balkan range	42.61417	24.96405
SD18	Cuscuta epithymum	Mesta valley	41.52947	23.77320
SD3	Cuscuta epithymum	Balkan range	42.94693	22.93126
SD4	Cuscuta epithymum	Thracian Lowlands	42.23383	24.01458
SD5	Cuscuta epithymum	Balkan range	42.94693	22.93126
AB7	Cuscuta europaea	Rhodope Mountains	41.61422	23.98204
B4	Cuscuta europaea	Sofia Region	42.77585	23.52769
KB32	Cuscuta europaea	Sofia Region	42.61651	23.23799
KB43	Cuscuta europaea	Mesta valley	41.55104	23.64465
SD14	Cuscuta europaea	Danubian Plain	43.38961	24.61635
